# Supplementary material for: Effects of Dietary Ferulic Acid Supplementation on Hepatic Injuries in Tianfu Broilers Challenged with Lipopolysaccharide
Source: Toxins (Basel). 2022 Mar 21;14(3):227. doi: 10.3390/toxins14030227 (PMC8955363; doi:10.3390/toxins14030227)
Supplement: Supplementary file 1 [file toxins-14-00227-s001.zip]

Archive with 1 entries (1 files):
- toxins-1633939-supplementary.pdf
